# Supplementary material for: What Factors Shape the Flyability in Bats?—The Perspective from Bat’s Wing Development
Source: Biology (Basel). 2025 Oct 30;14(11):1524. doi: 10.3390/biology14111524 (PMC12650304; doi:10.3390/biology14111524)
Supplement: Supplementary file 1 [file biology-14-01524-s001.zip]

Archive with 1 entries (1 files):
- biology-3882149-supplementary.pdf
